# Supplementary material for: Diet Quality and Dietary Inflammatory Index in Dutch Inflammatory Bowel Disease and Irritable Bowel Syndrome Patients
Source: Nutrients. 2022 May 6;14(9):1945. doi: 10.3390/nu14091945 (PMC9101333; doi:10.3390/nu14091945)
Supplement: Supplementary file 1 [file nutrients-14-01945-s001.zip]

Archive with 1 entries (1 files):
- nutrients-1686830-supplementary.pdf
